# Supplementary material for: BMP2 rs1005464 is associated with mandibular condyle size variation
Source: Sci Rep. 2024 Mar 12;14:5987. doi: 10.1038/s41598-024-56530-3 (PMC10933287; doi:10.1038/s41598-024-56530-3)
Supplement: Supplementary file 1 — Supplementary Information 1. [file 41598_2024_56530_MOESM1_ESM.xlsx]

## Sheet: Cond_final_analysis
ID	Sex	Age	rs1005464 (BMP2)	rs1005464 (BMP2)	rs1005464 (BMP2)	rs235768 (BMP2)	rs235768 (BMP2)	rs235768 (BMP2)	rs17563 (BMP4)	rs17563 (BMP4)	rs17563 (BMP4)	rs2119261 (SMAD6)	rs2119261 (SMAD6)	rs2119261 (SMAD6)	rs3934908 (SMAD6)	rs3934908 (SMAD6)	rs3934908 (SMAD6)	rs59983488 (RUNX2)	rs59983488 (RUNX2)	rs59983488 (RUNX2)	rs1200425 (RUNX2)	rs1200425 (RUNX2)	rs1200425 (RUNX2)	PC1	PC2	PC3	PC4	PC5	PC6	PC1	PC2	PC3	PC4	PC5	PC6	Centroid Size	Log Centroid Size	Procrustes FA score	Mahalanobis FA score	Vol Cond r	Vol Cond l	Mean volume	Asymmetry (r-l)	ABS Asymmetry (r-l)
C-16	Female	33	GG	GG	AG+GG	AA	AT+AA	AA	AA	AA	AG+AA	CT	CT+TT	CT+CC	CT	CT+TT	CT+CC	GG	GG	GT+GG	GG	GG	AG+GG	0.057818	-0.0298714	0.0390912	0.018863	-0.00998884	-0.00153851	0.00871329	0.000770368	-0.0158128	-0.00842394	0.00140417	0.00455896	173.396	5.15558	0.025779	4.69711	920.8	870.3	895.55	50.5	50.5
C-17	Female	17	GG	GG	AG+GG	AT	AT+AA	AT+TT	AA	AA	AG+AA	CT	CT+TT	CT+CC	TT	CT+TT	TT	GG	GG	GT+GG	AG	AG+AA	AG+GG	0.0255705	-0.0226015	-0.0395386	-0.0119811	-0.0066904	0.00603528	-0.00685871	-0.00683501	-0.00269876	-0.00608536	-0.00353589	-0.0126711	181.987	5.20393	0.0198152	3.59684	2115	2314	2214.5	-199	199
C-23	Female	21	AG	AG+AA	AG+GG	TT	TT	AT+TT	AA	AA	AG+AA	CT	CT+TT	CT+CC	CT	CT+TT	CT+CC	GG	GG	GT+GG	AA	AG+AA	AA	-0.0207286	-0.0196452	0.0532089	0.0128464	0.0190079	0.0394654	0.0157263	-0.00890074	0.0178897	0.00276058	-0.00541589	-0.0108812	175.288	5.16643	0.0321856	5.42042	2167	2230	2198.5	-63	63
C-26	Female	51	GG	GG	AG+GG	AT	AT+AA	AT+TT	AG	AG+GG	AG+AA	CT	CT+TT	CT+CC	CT	CT+TT	CT+CC	GT	GT+TT	GT+GG	AG	AG+AA	AG+GG	0.0253245	-0.0141296	0.0204245	0.014221	-0.00881723	-0.00275402	-0.00911076	-0.00455278	0.00185376	0.00133945	-0.00180204	-0.00116224	163.663	5.09781	0.0116312	1.6762	838	873.3	855.65	-35.3	35.3
C-30	Male	28	GG	GG	AG+GG	AT	AT+AA	AT+TT	AG	AG+GG	AG+AA	CC	CC	CT+CC	CC	CC	CT+CC	GT	GT+TT	GT+GG	AA	AG+AA	AA	0.0178594	-0.0463652	-0.00890225	0.00314822	-0.0115498	-0.0025549	0.0123192	-0.00175231	0.00298791	0.00343871	0.000490611	0.00782579	175.312	5.16657	0.0186242	3.02622	1667	1903	1785	-236	236
C-33	Female	30	AG	AG+AA	AG+GG	TT	TT	AT+TT	AA	AA	AG+AA	TT	CT+TT	TT	TT	CT+TT	TT	GG	GG	GT+GG	AG	AG+AA	AG+GG	0.00613886	-0.0340984	0.00605074	0.0445971	0.022889	0.00283155	0.0145733	-0.0101588	-0.00385185	0.0189319	0.00510269	-0.0058185	179.432	5.18979	0.0302948	4.28292	2358	1946	2152	412	412
C-40	Female	29	AG	AG+AA	AG+GG	AT	AT+AA	AT+TT	AA	AA	AG+AA	CT	CT+TT	CT+CC	CT	CT+TT	CT+CC	GG	GG	GT+GG	AG	AG+AA	AG+GG	-0.00783846	-0.00346303	-0.00696318	0.00736826	0.0296154	0.00171464	-0.0036557	0.00928373	0.0012748	0.00304133	-0.000317653	-0.00295954	179.326	5.18921	0.0148779	2.85866	2878	3001	2939.5	-123	123
C-62	Female	19	GG	GG	AG+GG	TT	TT	AT+TT	AA	AA	AG+AA	CT	CT+TT	CT+CC	CT	CT+TT	CT+CC	GG	GG	GT+GG	AA	AG+AA	AA	-0.0069755	0.079471	0.0216603	0.00628656	-0.00329822	0.0173205	-0.00330724	0.00628168	-0.00437424	-0.000971028	-0.00101805	-0.000229901	169.305	5.1317	0.0134072	2.71226	1868	1748	1808	120	120
C-69	Female	27	AA	AG+AA	AA	TT	TT	AT+TT	AA	AA	AG+AA	TT	CT+TT	TT	CT	CT+TT	CT+CC	GG	GG	GT+GG	AA	AG+AA	AA	0.0618179	0.0345284	0.0233661	0.000253336	0.016376	0.00206365	-0.0247464	0.0160812	-0.00189248	0.0073957	-0.00012052	0.00217046	169.925	5.13535	0.0322777	3.73035	1165	942	1053.5	223	223
C-70	Female	17	AG	AG+AA	AG+GG	AT	AT+AA	AT+TT	AG	AG+GG	AG+AA	CT	CT+TT	CT+CC	CT	CT+TT	CT+CC	GT	GT+TT	GT+GG	AG	AG+AA	AG+GG	-0.00194871	-0.00758932	0.00450869	-0.0144343	0.0362432	-0.0103342	0.000870441	0.00382252	0.00265383	-0.00492221	-0.0101248	-0.00328961	173.888	5.15841	0.0162203	3.13232	1992	2149	2070.5	-157	157
C-73	Female	20	AG	AG+AA	AG+GG	TT	TT	AT+TT	AA	AA	AG+AA	CT	CT+TT	CT+CC	CC	CC	CT+CC	GT	GT+TT	GT+GG	AA	AG+AA	AA	0.0100113	0.0195655	0.0217351	0.032917	0.00642887	-2.63407e-05	-0.0148507	-2.02703e-05	0.0147979	0.00133862	-0.00105011	-0.00550382	174.626	5.16265	0.0232449	3.82466	1362	1337	1349.5	25	25
C-74	Male	31	GG	GG	AG+GG	AT	AT+AA	AT+TT	AG	AG+GG	AG+AA	CC	CC	CT+CC	CC	CC	CT+CC	GT	GT+TT	GT+GG	AG	AG+AA	AG+GG	-0.0476714	0.0133654	0.0012501	-0.00842192	-0.0120141	0.0188253	0.00693004	0.0234846	0.0128732	0.00967238	-0.0112626	-0.00209022	177.362	5.17819	0.0337082	4.75401	2470	2372	2421	98	98
C-82	Male	25	GG	GG	AG+GG	AA	AT+AA	AA	AG	AG+GG	AG+AA	CC	CC	CT+CC	CC	CC	CT+CC	GG	GG	GT+GG	AG	AG+AA	AG+GG	-0.00661485	0.0195366	-0.0170791	0.00198632	0.0110952	0.00908348	0.019282	0.00487114	-0.00465121	-0.00602049	0.0023441	0.00501735	180.729	5.197	0.024009	3.13746	2749	2310	2529.5	439	439
C-84	Female	25	AG	AG+AA	AG+GG	AT	AT+AA	AT+TT	AG	AG+GG	AG+AA	TT	CT+TT	TT	CC	CC	CT+CC	GG	GG	GT+GG	GG	GG	AG+GG	0.0148059	0.00363567	-0.0316457	0.0226797	0.00291404	-0.0158345	-0.00179434	-0.013876	0.0013871	-0.00489791	-0.0013741	-0.00558422	178.215	5.18299	0.0247481	4.96582	2005	2399	2202	-394	394
C-98	Female	17	AG	AG+AA	AG+GG	TT	TT	AT+TT	AG	AG+GG	AG+AA	CT	CT+TT	CT+CC	CT	CT+TT	CT+CC	GT	GT+TT	GT+GG	AA	AG+AA	AA	-0.0426906	0.00387355	0.00627499	-0.000874059	-0.0101121	-0.00388564	0.00122551	0.0104348	-0.00212338	-0.00557934	-0.00492524	-9.43668e-05	164.676	5.10398	0.0164941	2.91997	1833	1391	1612	442	442
C-104	Female	48	GG	GG	AG+GG	AT	AT+AA	AT+TT	AA	AA	AG+AA	CT	CT+TT	CT+CC	CC	CC	CT+CC	GT	GT+TT	GT+GG	AG	AG+AA	AG+GG	-0.0349806	-0.0124378	-0.0264607	2.50109e-05	0.0358501	-0.00276659	0.014106	-0.00660015	0.0059465	-0.000835073	0.0035628	-0.00523079	161.535	5.08472	0.022868	3.56228	1926	1728	1827	198	198
C-106	Female	54	GG	GG	AG+GG	TT	TT	AT+TT	AG	AG+GG	AG+AA	CC	CC	CT+CC	TT	CT+TT	TT	GT	GT+TT	GT+GG	AG	AG+AA	AG+GG	0.0739942	-0.0101383	0.0166619	-0.00532544	-0.0100387	0.0135595	0.00221614	-0.00321754	-0.0082515	0.0208301	-0.00977537	-0.00732627	192.649	5.26087	0.0289023	4.697	1230	1275	1252.5	-45	45
C-109	Male	36	GG	GG	AG+GG	AT	AT+AA	AT+TT	AG	AG+GG	AG+AA	CC	CC	CT+CC	CC	CC	CT+CC	GG	GG	GT+GG	GG	GG	AG+GG	-0.0293082	0.0252073	-0.00164427	-0.0215286	0.000328046	-0.0218056	-0.00747284	-0.00544346	-0.0010587	-0.0074643	-0.00155852	0.0111997	178.916	5.18692	0.0191647	3.53087	2997	2900	2948.5	97	97
C-113	Female	50	GG	GG	AG+GG	TT	TT	AT+TT	AG	AG+GG	AG+AA	CT	CT+TT	CT+CC	CT	CT+TT	CT+CC	GT	GT+TT	GT+GG	GG	GG	AG+GG	-0.036318	0.00844043	0.0247963	0.0126181	0.0108663	-0.0108955	0.00315539	-0.00254884	0.000141258	0.0135119	-0.00170906	-0.00485598	164.325	5.10185	0.0200605	3.88498	1645	2001	1823	-356	356
C-116	Female	28	GG	GG	AG+GG	AT	AT+AA	AT+TT	AA	AA	AG+AA	CT	CT+TT	CT+CC	TT	CT+TT	TT	GG	GG	GT+GG	GG	GG	AG+GG	-0.00697446	-0.0199085	-0.0186018	0.00581985	0.0348203	0.0102477	-0.0134143	0.0074617	0.000890436	0.00237037	0.00410853	0.00417679	176.806	5.17505	0.018671	3.48689	1845	1545	1695	300	300
C-117	Male	20	GG	GG	AG+GG	AT	AT+AA	AT+TT	AG	AG+GG	AG+AA	CT	CT+TT	CT+CC	CC	CC	CT+CC	GT	GT+TT	GT+GG	GG	GG	AG+GG	-0.0604551	0.00435624	0.0201079	0.00971261	0.00974839	0.00558831	-0.0162302	0.00242141	0.00142131	0.00189528	0.00906198	-0.00433619	175.248	5.1662	0.021908	3.87232	1589	1878	1733.5	-289	289
C-139	Female	27	AG	AG+AA	AG+GG	TT	TT	AT+TT	GG	AG+GG	GG	CC	CC	CT+CC	TT	CT+TT	TT	GG	GG	GT+GG	GG	GG	AG+GG	-0.00245343	-0.00481522	0.0455328	0.00238693	0.024302	0.00168786	0.0101054	0.0280134	0.00268488	0.0147104	0.00047758	-0.0163225	165.709	5.11024	0.0421457	6.16962	1508	1098	1303	410	410
C-140	Female	40	GG	GG	AG+GG	AT	AT+AA	AT+TT	AA	AA	AG+AA	CT	CT+TT	CT+CC	TT	CT+TT	TT	GG	GG	GT+GG	AG	AG+AA	AG+GG	-0.0407179	0.0345595	-0.00391636	0.0297404	-0.00306422	-0.000918366	0.0337011	0.00450408	0.00557556	-0.00728843	-0.00214394	-9.49637e-05	164.819	5.10485	0.0380266	4.89269	2019	1659	1839	360	360
C-141	Female	27	GG	GG	AG+GG	AT	AT+AA	AT+TT	AG	AG+GG	AG+AA	CT	CT+TT	CT+CC	TT	CT+TT	TT	GT	GT+TT	GT+GG	AG	AG+AA	AG+GG	-0.0549066	-0.0178335	0.0158782	0.00460578	-0.00580963	-0.0146379	-0.0262971	0.0149897	-0.00280561	0.0116442	0.00781317	0.0146911	169.3	5.13167	0.0372665	4.66909	1715	1791	1753	-76	76
C-144	Male	34	GG	GG	AG+GG	AT	AT+AA	AT+TT	AG	AG+GG	AG+AA	CT	CT+TT	CT+CC	CC	CC	CT+CC	GG	GG	GT+GG	AG	AG+AA	AG+GG	-0.0147197	0.0343078	0.00735013	-0.0306683	0.0221834	-0.00242943	-0.00351611	0.00217943	0.016441	-0.0126335	0.00133205	-0.00668262	175.965	5.17028	0.0255875	4.42045	2654	2339	2496.5	315	315
C-145	Female	33	AG	AG+AA	AG+GG	TT	TT	AT+TT	AA	AA	AG+AA	CC	CC	CT+CC	CT	CT+TT	CT+CC	GG	GG	GT+GG	AG	AG+AA	AG+GG	-0.0349273	0.00965674	0.02454	0.0146568	0.0104593	-0.00560693	-0.00023842	-0.00890643	-0.00544846	-0.00390803	0.00228887	0.00887156	169.024	5.13004	0.0197159	4.12266	1372	1374	1373	-2	2
C-146	Female	29	AG	AG+AA	AG+GG	AT	AT+AA	AT+TT	AA	AA	AG+AA	CC	CC	CT+CC	CT	CT+TT	CT+CC	GT	GT+TT	GT+GG	AG	AG+AA	AG+GG	-0.00949365	0.0152186	-0.000512316	-0.026467	0.00021054	0.00272071	-0.00490658	0.0043978	8.26266e-05	-0.00379548	0.003982	-0.00236949	166.194	5.11316	0.0113203	2.04133	2268	2050	2159	218	218
C-147	Female	40	GG	GG	AG+GG	TT	TT	AT+TT	AG	AG+GG	AG+AA	CT	CT+TT	CT+CC	CC	CC	CT+CC	GG	GG	GT+GG	AA	AG+AA	AA	-0.0315906	0.00443859	-0.028371	0.00930308	0.0219233	-0.0111856	0.0150882	0.00654179	-0.00667875	-0.00499954	0.000745547	-0.00142667	165.539	5.10921	0.0200051	2.54057	1869	1790	1829.5	79	79
C-148	Male	17	GG	GG	AG+GG	TT	TT	AT+TT	AG	AG+GG	AG+AA	CT	CT+TT	CT+CC	CT	CT+TT	CT+CC	GG	GG	GT+GG	AG	AG+AA	AG+GG	-0.0277691	0.019832	0.00771378	-0.0023632	-0.0117697	0.0175921	-0.0222245	-0.00421512	0.00714231	-0.000344071	0.00803368	0.00165842	181.707	5.2024	0.0281573	3.6719	2257	2126	2191.5	131	131
C-149	Female	41	AG	AG+AA	AG+GG	AT	AT+AA	AT+TT	AA	AA	AG+AA	CT	CT+TT	CT+CC	TT	CT+TT	TT	GG	GG	GT+GG	AG	AG+AA	AG+GG	-0.000176987	-0.0106842	0.00988817	-0.0142904	-0.0233176	0.000342101	-0.00931935	0.00202634	-0.00763561	-0.000621609	-0.000329065	-0.00488045	167.373	5.12022	0.0151267	2.18074	1619	1942	1780.5	-323	323
C-150	Male	18	GG	GG	AG+GG	TT	TT	AT+TT	AG	AG+GG	AG+AA	CT	CT+TT	CT+CC	CC	CC	CT+CC	GG	GG	GT+GG	AA	AG+AA	AA	-0.0040998	0.0243102	-0.0226028	0.00865081	0.00437913	0.00245507	0.00770286	0.0106482	0.00657932	-0.00704044	-0.00501826	-0.00374942	179.592	5.19069	0.0210669	3.77692	1860	2060	1960	-200	200
C-155	Female	27	AG	AG+AA	AG+GG	TT	TT	AT+TT	AG	AG+GG	AG+AA	CC	CC	CT+CC	CT	CT+TT	CT+CC	GT	GT+TT	GT+GG	AA	AG+AA	AA	-0.0192535	-0.0410026	-0.0431426	0.00744525	-0.00372311	0.0123431	0.0091195	0.00844813	-0.0124335	-0.00164613	-0.00464273	-0.00764704	173.801	5.15791	0.0218831	3.42712	1971	2091	2031	-120	120
C-157	Female	32	AG	AG+AA	AG+GG	TT	TT	AT+TT	AG	AG+GG	AG+AA	CT	CT+TT	CT+CC	CT	CT+TT	CT+CC	GG	GG	GT+GG	AG	AG+AA	AG+GG	0.0214908	-0.0355278	-0.0026294	-0.0257536	0.0138878	0.00250442	-0.0014578	0.0042696	-0.00445841	-0.00505056	0.000973133	-0.000449198	170.297	5.13754	0.016531	3.15376	1838	1220	1529	618	618
C-183	Male	19	GG	GG	AG+GG	AT	AT+AA	AT+TT	AG	AG+GG	AG+AA	TT	CT+TT	TT	CT	CT+TT	CT+CC	GT	GT+TT	GT+GG	GG	GG	AG+GG	0.00193046	0.0221413	0.00730057	-0.00953173	-0.0085832	0.0191898	-0.00494518	0.00824982	0.00440601	0.00944828	-0.000646908	0.00859908	169.575	5.13329	0.0177087	2.92934	1707	1620	1663.5	87	87
C-191	Female	26	GG	GG	AG+GG	TT	TT	AT+TT	AG	AG+GG	AG+AA	TT	CT+TT	TT	CT	CT+TT	CT+CC	GT	GT+TT	GT+GG	AG	AG+AA	AG+GG	0.0218814	-0.000899813	-0.0066479	-0.00418398	0.0250979	-0.00575937	0.00197534	-0.00355687	-0.00662615	0.0026105	0.00636862	0.00302728	186.25	5.22709	0.015938	3.15442	1648	1685	1666.5	-37	37
C-195	Female	25	AG	AG+AA	AG+GG	AT	AT+AA	AT+TT	AA	AA	AG+AA	TT	CT+TT	TT	CC	CC	CT+CC	GT	GT+TT	GT+GG	AA	AG+AA	AA	0.00693553	-0.0193444	-0.0262753	-0.00784604	-0.00464277	0.00739442	0.00577204	-0.00121085	-0.0127954	-0.00586041	0.00851099	-0.00139388	177.018	5.17625	0.0221996	4.03326	2251	2010	2130.5	241	241
C-196	Male	20	GG	GG	AG+GG	TT	TT	AT+TT	AG	AG+GG	AG+AA	TT	CT+TT	TT	TT	CT+TT	TT	GG	GG	GT+GG	AG	AG+AA	AG+GG	0.0259902	0.0632424	0.0129981	-0.00327831	-0.00581881	-0.0121736	-0.00767594	-0.00233631	-0.00163006	0.000117664	0.00400525	-0.00190197	182.433	5.20638	0.0121067	2.29005	2213	2088	2150.5	125	125
C-211	Male	45	AG	AG+AA	AG+GG	AT	AT+AA	AT+TT	GG	AG+GG	GG	TT	CT+TT	TT	CT	CT+TT	CT+CC	GG	GG	GT+GG	AG	AG+AA	AG+GG	-0.0220692	-0.0085093	0.00143454	-0.0185304	-0.000592739	-0.0280996	-0.00440366	-0.0105813	-0.0148012	0.00471386	-0.0080819	-0.0103015	177.739	5.18032	0.0253838	4.81351	2347	2611	2479	-264	264
C-227	Female	29	GG	GG	AG+GG	TT	TT	AT+TT	AG	AG+GG	AG+AA	CT	CT+TT	CT+CC	CT	CT+TT	CT+CC	GT	GT+TT	GT+GG	AA	AG+AA	AA	0.0253822	0.0208917	-0.00017249	0.000778252	0.0200497	-0.0144916	-0.000268752	-0.000718375	-0.00220885	-0.00713324	0.00308646	-5.52091e-05	173.275	5.15488	0.011938	2.43937	1476	1255	1365.5	221	221
C-241	Female	35	AA	AG+AA	AA	TT	TT	AT+TT	AG	AG+GG	AG+AA	CC	CC	CT+CC	CT	CT+TT	CT+CC	GG	GG	GT+GG	AG	AG+AA	AG+GG	-0.0066573	-0.00860286	-0.0429951	0.0190861	0.00725599	0.0117851	0.00796136	0.0053526	0.0151396	-0.00655412	0.00667377	0.00917925	165.755	5.11051	0.0261356	4.66162	2512	1807	2159.5	705	705
C-254	Male	29	AG	AG+AA	AG+GG	AT	AT+AA	AT+TT	AA	AA	AG+AA	CT	CT+TT	CT+CC	CT	CT+TT	CT+CC	GT	GT+TT	GT+GG	AG	AG+AA	AG+GG	-0.0137682	-0.0114868	-0.025785	0.0278676	0.00472728	0.00635499	-0.00639335	-0.00936556	-0.00657229	-0.000614717	-0.00963642	0.00307613	177.724	5.18023	0.0188937	3.3612	2646	2705	2675.5	-59	59
C-295	Male	49	AG	AG+AA	AG+GG	TT	TT	AT+TT	AG	AG+GG	AG+AA	CT	CT+TT	CT+CC	CT	CT+TT	CT+CC	GG	GG	GT+GG	AA	AG+AA	AA	-0.0787554	-0.0152581	0.00477064	-0.0265782	-0.0107481	0.0164788	-0.00256462	0.0088383	-0.000196089	-0.0144582	-0.0093819	0.00365596	171.116	5.14234	0.0224678	4.17833	2897	2709	2803	188	188
S-2	Female	27	GG	GG	AG+GG	TT	TT	AT+TT	AA	AA	AG+AA	CT	CT+TT	CT+CC	CC	CC	CT+CC	GG	GG	GT+GG	AA	AG+AA	AA	-0.00701098	0.0115728	0.0071136	-0.00263223	-0.0146112	0.00711064	0.00227679	-0.00287708	-0.00626044	-0.00370309	-0.000690236	-0.00515154	163.625	5.09758	0.0109285	2.18539	1434	1301	1367.5	133	133
S-4	Male	28	AG	AG+AA	AG+GG	AT	AT+AA	AT+TT	AA	AA	AG+AA	CT	CT+TT	CT+CC	CT	CT+TT	CT+CC	GG	GG	GT+GG	AA	AG+AA	AA	-0.0163005	0.0366572	0.00767491	0.0031841	0.00700542	0.0125095	0.00851678	-0.00591986	-0.00903087	0.0030987	0.00291123	-0.00067434	172.942	5.15295	0.0174465	3.34125	2130	1847	1988.5	283	283
S-6	Male	15	GG	GG	AG+GG	AA	AT+AA	AA	AA	AA	AG+AA	CC	CC	CT+CC	CC	CC	CT+CC	GG	GG	GT+GG	GG	GG	AG+GG	0.0499758	0.017325	-0.00220735	-0.00944118	0.00172972	-0.00184857	0.0100867	0.00677419	0.00361238	0.00206271	-0.00131696	0.0106915	185.265	5.22179	0.0185423	3.20901	1539	1534	1536.5	5	5
S-7	Female	19	GG	GG	AG+GG	TT	TT	AT+TT	AG	AG+GG	AG+AA	CC	CC	CT+CC	CT	CT+TT	CT+CC	GT	GT+TT	GT+GG	AG	AG+AA	AG+GG	0.0153604	-0.0252202	0.0325978	-0.00397143	-0.00660899	0.0150206	-0.0175777	-1.40279e-05	-0.0093319	0.00601252	0.000178756	0.00017314	170.954	5.14139	0.023128	3.23819	1467	1505	1486	-38	38
S-9	Female	17	GG	GG	AG+GG	AT	AT+AA	AT+TT	GG	AG+GG	GG	CC	CC	CT+CC	CC	CC	CT+CC	GG	GG	GT+GG	AG	AG+AA	AG+GG	-0.0207475	0.039499	0.00331234	0.0161282	0.00975002	0.0228381	0.0015356	0.0109666	0.00433404	0.00540603	0.00144563	0.00368942	163.591	5.09737	0.0171906	2.98767	1792	1574	1683	218	218
S-10	Female	52	AG	AG+AA	AG+GG	TT	TT	AT+TT	AG	AG+GG	AG+AA	CT	CT+TT	CT+CC	CC	CC	CT+CC	GT	GT+TT	GT+GG	GG	GG	AG+GG	-0.0374575	-0.0264874	0.00531198	0.000531911	-0.0128826	-0.00621829	-0.00184884	-0.00313114	-0.00610194	0.0111087	-0.00656874	0.00234388	169.469	5.13267	0.0196201	3.44502	2343	2491	2417	-148	148
S-11	Female	31	AA	AG+AA	AA	TT	TT	AT+TT	AG	AG+GG	AG+AA	CC	CC	CT+CC	CT	CT+TT	CT+CC	GG	GG	GT+GG	AG	AG+AA	AG+GG	-0.0281004	-0.0507656	-0.000417365	-0.00217059	0.00647805	-0.0175536	-0.0105649	0.0032268	0.0114352	0.0137383	0.0105827	0.00426698	164.966	5.10574	0.0322348	5.55334	973.7	1111	1042.35	-137.3	137.3
S-12	Male	57	GG	GG	AG+GG	AT	AT+AA	AT+TT	AG	AG+GG	AG+AA	CC	CC	CT+CC	CT	CT+TT	CT+CC	GG	GG	GT+GG	AA	AG+AA	AA	-0.0140046	-0.00145057	-0.00221109	-0.0228209	-0.00452723	0.00857861	-0.00970732	-0.0127406	0.00467957	-0.00154694	0.00449687	0.000921455	183.686	5.21323	0.0201321	3.30188	3204	2676	2940	528	528
S-14	Female	51	AG	AG+AA	AG+GG	AT	AT+AA	AT+TT	GG	AG+GG	GG	CT	CT+TT	CT+CC	TT	CT+TT	TT	TT	GT+TT	TT	GG	GG	AG+GG	0.0364807	-0.00975626	-0.0138824	0.0111018	-0.00833347	0.0149645	-0.0083294	-0.0078581	0.0048087	-0.0134624	0.00537283	0.00224764	173.517	5.15627	0.0241728	3.91182	2111	1980	2045.5	131	131
S-15	Female	56	GG	GG	AG+GG	TT	TT	AT+TT	GG	AG+GG	GG	CT	CT+TT	CT+CC	CC	CC	CT+CC	TT	GT+TT	TT	AG	AG+AA	AG+GG	0.00235681	-0.00143605	0.0145854	-0.0134135	0.00335942	-0.0142552	0.002522	0.00926327	-0.00441421	-0.00163162	-0.0139008	0.000703657	169.601	5.13345	0.0198071	3.6967	1505	1369	1437	136	136
S-17	Female	39	GG	GG	AG+GG	AA	AT+AA	AA	AG	AG+GG	AG+AA	CC	CC	CT+CC	CC	CC	CT+CC	GG	GG	GT+GG	GG	GG	AG+GG	-0.00770465	-0.00567723	-0.00262575	0.00821249	0.00811398	0.0182072	-0.019831	-0.00523715	-0.00572073	0.00871454	-0.00599578	0.000180828	174.078	5.1595	0.0283367	4.42598	1740	2361	2050.5	-621	621
S-19	Female	15	AG	AG+AA	AG+GG	AT	AT+AA	AT+TT	AA	AA	AG+AA	CC	CC	CT+CC	CT	CT+TT	CT+CC	GG	GG	GT+GG	AG	AG+AA	AG+GG	-0.0179229	0.00222595	0.00379387	-0.0112097	-0.00654321	-0.00228767	-0.0145314	-0.0244098	0.00930002	0.000669269	-0.00149421	-0.00303032	172.235	5.14886	0.0332127	4.96411	1695	1879	1787	-184	184
S-21	Female	79	GG	GG	AG+GG	AA	AT+AA	AA	AG	AG+GG	AG+AA	TT	CT+TT	TT	CT	CT+TT	CT+CC	GG	GG	GT+GG	AA	AG+AA	AA	0.0611056	-0.0186111	0.00579482	0.017816	0.00538311	-0.0066729	0.0364499	-0.00848159	0.00550733	0.031567	-0.00228956	0.00888641	176.398	5.17275	0.0518512	6.53476	1976	2173	2074.5	-197	197
S-22	Female	50	GG	GG	AG+GG	AT	AT+AA	AT+TT	AG	AG+GG	AG+AA	CC	CC	CT+CC	CT	CT+TT	CT+CC	GG	GG	GT+GG	AA	AG+AA	AA	-0.0288116	-0.00267706	0.00203442	0.0183048	0.0151207	-0.00877859	-0.0347344	-0.00307914	-0.00517798	0.00631399	-0.0128125	0.00641484	172.027	5.14765	0.0419035	5.56908	1633	1541	1587	92	92
S-23	Female	48	AG	AG+AA	AG+GG	AT	AT+AA	AT+TT	AA	AA	AG+AA	CC	CC	CT+CC	TT	CT+TT	TT	GT	GT+TT	GT+GG	AG	AG+AA	AG+GG	-0.0116229	-0.0209173	0.000956901	0.00122068	0.00317823	-0.0135578	0.013163	0.00423336	-0.000151846	0.000668198	0.00838967	0.00396018	169.703	5.13405	0.0181968	2.52982	1995	1624	1809.5	371	371
S-24	Male	15	AG	AG+AA	AG+GG	TT	TT	AT+TT	GG	AG+GG	GG	CT	CT+TT	CT+CC	CT	CT+TT	CT+CC	GG	GG	GT+GG	AG	AG+AA	AG+GG	0.0703792	-0.0167795	0.0215199	0.0031552	-0.0139419	0.00835954	0.0037636	-0.00518877	-0.00322076	0.00264721	-0.00364976	-0.00196819	201.577	5.30617	0.0137987	2.89383	1775	1581	1678	194	194
S-27	Female	41	GG	GG	AG+GG	TT	TT	AT+TT	AG	AG+GG	AG+AA	CC	CC	CT+CC	CC	CC	CT+CC	GG	GG	GT+GG	AA	AG+AA	AA	-0.0108993	0.0574754	0.00841766	-0.0152188	-0.00446147	0.0194208	-0.0068408	-0.0117404	0.00177323	-0.00684522	0.0138732	-0.0112182	161.344	5.08354	0.0245618	4.01049	1863	1728	1795.5	135	135
S-29	Female	50	AG	AG+AA	AG+GG	TT	TT	AT+TT	AG	AG+GG	AG+AA	CC	CC	CT+CC	TT	CT+TT	TT	GT	GT+TT	GT+GG	GG	GG	AG+GG	0.051633	-0.000416603	-0.017964	0.000545844	-0.0122328	0.00392336	0.000290307	0.000372555	0.00519499	-0.00397692	0.0131525	-0.00881969	171.665	5.14555	0.0216112	4.38287	1666	1418	1542	248	248
S-31	Female	31	GG	GG	AG+GG	TT	TT	AT+TT	AG	AG+GG	AG+AA	CT	CT+TT	CT+CC	CT	CT+TT	CT+CC	GG	GG	GT+GG	AG	AG+AA	AG+GG	-0.00391602	0.0198006	-0.000441001	-0.00522356	0.00762951	-0.0133474	-0.0104724	-0.00426755	0.00401701	-0.00274356	0.00214513	-0.00136671	167.549	5.12128	0.0136862	1.7965	1529	1482	1505.5	47	47
S-32	Male	20	AA	AG+AA	AA	TT	TT	AT+TT	AG	AG+GG	AG+AA	CC	CC	CT+CC	CT	CT+TT	CT+CC	GT	GT+TT	GT+GG	AG	AG+AA	AG+GG	0.0203841	-0.0184272	-0.0126338	-0.00212224	0.0118416	0.0106798	0.0183839	0.0111973	0.0129813	-0.000220083	-0.00176236	0.00398947	194.373	5.26978	0.0289808	4.56419	2820	2059	2439.5	761	761
S-34	Male	41	AG	AG+AA	AG+GG	AT	AT+AA	AT+TT	GG	AG+GG	GG	TT	CT+TT	TT	CC	CC	CT+CC	GT	GT+TT	GT+GG	AG	AG+AA	AG+GG	-0.0511238	-0.00753115	0.013629	-0.00878719	0.000222929	0.00649396	0.0131987	-0.0145265	0.0024655	-0.0117698	-2.00374e-06	-0.00174725	179.992	5.19291	0.0295346	5.10694	2243	2187	2215	56	56
S-35	Female	15	GG	GG	AG+GG	TT	TT	AT+TT	AG	AG+GG	AG+AA	CT	CT+TT	CT+CC	TT	CT+TT	TT	GG	GG	GT+GG	GG	GG	AG+GG	-0.0152567	-0.000464087	0.0241069	-0.0206376	0.00764534	-0.00316009	-0.00315002	0.00920514	-0.0017579	-0.00244225	0.00172689	0.00251925	162.509	5.09074	0.0140363	2.46764	1514	1361	1437.5	153	153
S-36	Female	64	AG	AG+AA	AG+GG	AT	AT+AA	AT+TT	AG	AG+GG	AG+AA	CC	CC	CT+CC	CC	CC	CT+CC	GG	GG	GT+GG	AA	AG+AA	AA	0.0390069	-0.00146149	-0.00408638	0.0203005	-0.0285787	-0.0116676	0.0112198	-0.0140064	-0.00408132	-0.00371778	-0.000172828	-0.000644209	172.489	5.15033	0.024152	4.37567	1230	1495	1362.5	-265	265
S-37	Female	46	GG	GG	AG+GG	TT	TT	AT+TT	AG	AG+GG	AG+AA	CT	CT+TT	CT+CC	CT	CT+TT	CT+CC	GT	GT+TT	GT+GG	GG	GG	AG+GG	-0.00281956	-0.0109507	0.00726092	-0.0355116	0.00236057	0.00541051	-0.0083773	0.0165792	-0.00329252	-0.00401756	0.000488473	-0.000720944	165.8	5.11078	0.0208029	2.91905	1526	1450	1488	76	76
S-38	Female	55	GG	GG	AG+GG	AT	AT+AA	AT+TT	AA	AA	AG+AA	CT	CT+TT	CT+CC	TT	CT+TT	TT	GT	GT+TT	GT+GG	AG	AG+AA	AG+GG	0.012056	0.0247683	-0.00260191	-0.0257754	-0.0193732	-0.011376	-0.00253478	-0.000357701	-0.00431884	-0.00263945	-0.00930528	0.0054674	173.795	5.15788	0.025572	5.66855	2212	2954	2583	-742	742
S-39	Male	56	GG	GG	AG+GG	AT	AT+AA	AT+TT	GG	AG+GG	GG	CT	CT+TT	CT+CC	CC	CC	CT+CC	GT	GT+TT	GT+GG	AG	AG+AA	AG+GG	0.0327076	0.0266091	0.0106602	0.00278446	-0.00166382	2.89267e-05	-0.0126036	0.000923026	-0.00467823	-0.0023877	-0.00416732	-0.00160886	175.196	5.1659	0.0195987	3.59101	1201	1339	1270	-138	138
S-42	Female	54	GG	GG	AG+GG	AT	AT+AA	AT+TT	AG	AG+GG	AG+AA	CT	CT+TT	CT+CC	TT	CT+TT	TT	GG	GG	GT+GG	AG	AG+AA	AG+GG	-0.06317	0.00802139	0.000942188	0.0231382	0.0123905	-0.0356675	-0.0135492	0.00250841	0.00275467	0.00230847	-0.00347976	-0.00180043	158.137	5.06346	0.0216582	4.46141	2114	1556	1835	558	558
S-44	Female	27	AA	AG+AA	AA	TT	TT	AT+TT	AG	AG+GG	AG+AA	CC	CC	CT+CC	CT	CT+TT	CT+CC	GT	GT+TT	GT+GG	AG	AG+AA	AG+GG	0.0222565	0.00227714	-0.00901637	0.0287261	0.00449611	0.0304505	-0.000558993	-0.00497162	-0.00570198	0.0187523	0.00550632	-0.00308182	172.395	5.14979	0.0240137	4.2192	1559	1477	1518	82	82
S-45	Female	49	AG	AG+AA	AG+GG	TT	TT	AT+TT	AA	AA	AG+AA	TT	CT+TT	TT	CT	CT+TT	CT+CC	GG	GG	GT+GG	GG	GG	AG+GG	-0.0247902	-0.0223276	-0.0132739	0.00637461	-0.011789	-0.0214268	-0.00298256	0.00542911	-0.00300412	0.00296604	0.016275	0.0044182	169.788	5.13455	0.0226566	4.42944	2061	1625	1843	436	436
S-46	Female	33	GG	GG	AG+GG	AT	AT+AA	AT+TT	AG	AG+GG	AG+AA	CT	CT+TT	CT+CC	CT	CT+TT	CT+CC	GT	GT+TT	GT+GG	AG	AG+AA	AG+GG	0.0491416	-0.0111862	0.0166258	-0.00351704	0.0270558	-0.00235059	-0.00828415	-0.00981606	0.00782308	0.00759422	-0.00433167	-0.00679184	178.346	5.18372	0.022247	3.89292	1452	1760	1606	-308	308
S-48	Male	52	GG	GG	AG+GG	AT	AT+AA	AT+TT	AG	AG+GG	AG+AA	CC	CC	CT+CC	CT	CT+TT	CT+CC	GG	GG	GT+GG	GG	GG	AG+GG	-0.0162608	0.037553	-0.0171362	-0.0258224	0.00224498	-0.0105812	0.000879201	0.00188339	0.00817421	-0.000115032	0.00590087	-0.00417367	185.09	5.22084	0.0154355	3.01003	3839	3395	3617	444	444
S-50	Female	32	GG	GG	AG+GG	AT	AT+AA	AT+TT	AG	AG+GG	AG+AA	CT	CT+TT	CT+CC	CC	CC	CT+CC	GG	GG	GT+GG	AG	AG+AA	AG+GG	-0.0174191	0.015119	-0.00820752	-0.00460044	0.0187642	-0.00568714	0.00813173	0.00303035	-0.00289292	0.000146582	-0.00709917	0.00584247	171.286	5.14333	0.0192584	3.71571	2675	2452	2563.5	223	223
S-51	Female	58	AG	AG+AA	AG+GG	TT	TT	AT+TT	AG	AG+GG	AG+AA	CT	CT+TT	CT+CC	CT	CT+TT	CT+CC	GT	GT+TT	GT+GG	AG	AG+AA	AG+GG	-0.0587265	-0.0154785	-0.00301632	0.0182602	-0.0276407	0.0113467	-0.00572626	-0.00181185	0.0109404	-0.00419788	0.0038947	-0.00393623	162.766	5.09231	0.0163756	2.75445	2480	2464	2472	16	16
S-52	Female	40	AG	AG+AA	AG+GG	AT	AT+AA	AT+TT	AA	AA	AG+AA	TT	CT+TT	TT	CT	CT+TT	CT+CC	GG	GG	GT+GG	AG	AG+AA	AG+GG	0.00897119	-0.00746463	0.00708069	-0.00211076	-0.0135945	0.0020356	0.00631087	-0.0179312	0.0112473	0.00514129	-0.00874056	-0.00110652	170.543	5.13899	0.026223	3.72953	2149	2083	2116	66	66
S-55	Female	27	AG	AG+AA	AG+GG	TT	TT	AT+TT	AA	AA	AG+AA	CC	CC	CT+CC	CC	CC	CT+CC	GT	GT+TT	GT+GG	AA	AG+AA	AA	0.0190072	0.00539018	0.0335652	0.0522078	-0.0161798	-0.0126687	-0.00177211	-0.0074668	-0.0109937	0.00151771	0.000107759	0.00395551	167.519	5.1211	0.0165092	2.65456	1293	1220	1256.5	73	73
S-56	Male	44	GG	GG	AG+GG	TT	TT	AT+TT	AG	AG+GG	AG+AA	CC	CC	CT+CC	CT	CT+TT	CT+CC	GG	GG	GT+GG	AG	AG+AA	AG+GG	0.0112765	0.00947784	-0.0205255	-0.00485448	-0.0143346	0.00603727	0.00892214	-0.0031652	0.00204502	0.000661098	0.00642113	0.000840247	182.411	5.20626	0.01842	3.87815	1472	1741	1606.5	-269	269
S-57	Female	35	AG	AG+AA	AG+GG	AT	AT+AA	AT+TT	AA	AA	AG+AA	CT	CT+TT	CT+CC	CC	CC	CT+CC	GG	GG	GT+GG	AG	AG+AA	AG+GG	0.0509676	-0.0326348	-0.0387853	-0.00320916	-0.00413906	0.0225692	-0.0216848	-0.00515845	0.0120748	-0.00570284	0.00350075	-0.00311099	175.405	5.1671	0.0281988	3.94618	2332	2277	2304.5	55	55
S-58	Female	15	GG	GG	AG+GG	TT	TT	AT+TT	AA	AA	AG+AA	TT	CT+TT	TT	CT	CT+TT	CT+CC	GG	GG	GT+GG	AG	AG+AA	AG+GG	0.0343637	0.00990954	-0.00788648	-0.0163184	0.0106179	-0.0107662	0.00421168	0.00554123	-0.000689738	-0.0017849	0.000747671	0.00404622	160.96	5.08116	0.0123755	2.64594	983.5	919.9	951.7	63.6	63.6
S-59	Female	56	GG	GG	AG+GG	AT	AT+AA	AT+TT	AA	AA	AG+AA	CT	CT+TT	CT+CC	CC	CC	CT+CC	GT	GT+TT	GT+GG	GG	GG	AG+GG	0.0062496	-0.0149807	-0.00439428	0.0110168	-0.00478291	-0.00613344	0.015608	-0.00847978	8.63669e-05	0.00415763	-0.0044626	0.0036676	171.971	5.14733	0.0229359	3.6568	1410	1340	1375	70	70
S-60	Male	53	AG	AG+AA	AG+GG	AT	AT+AA	AT+TT	GG	AG+GG	GG	CT	CT+TT	CT+CC	CT	CT+TT	CT+CC	GG	GG	GT+GG	GG	GG	AG+GG	0.0262962	0.000720292	-0.00978178	-0.00131225	-0.0178212	-0.0156578	7.58179e-05	-0.00222337	0.0219337	-0.0112537	-0.0106719	0.00722956	196.875	5.28257	0.0301539	4.63212	2394	2546	2470	-152	152
S-62	Male	34	GG	GG	AG+GG	AT	AT+AA	AT+TT	AG	AG+GG	AG+AA	CC	CC	CT+CC	CT	CT+TT	CT+CC	GT	GT+TT	GT+GG	GG	GG	AG+GG	-0.0292093	0.0471594	-0.0312991	0.0456619	-0.025218	-0.00431043	-0.0189544	0.00288881	0.0124208	0.0034067	0.00446147	-0.00350904	172.282	5.14913	0.026682	4.07475	2130	1985	2057.5	145	145
S-64	Female	28	AG	AG+AA	AG+GG	TT	TT	AT+TT	AG	AG+GG	AG+AA	TT	CT+TT	TT	CT	CT+TT	CT+CC	GG	GG	GT+GG	GG	GG	AG+GG	-0.00409834	-0.00700647	-0.0325398	-0.00711356	0.00569653	0.0221639	0.0259174	-0.0153427	0.000143801	-0.00727174	0.00879992	0.00502392	171.038	5.14188	0.0337244	4.18089	3104	3193	3148.5	-89	89
S-65	Female	22	GG	GG	AG+GG	AT	AT+AA	AT+TT	AG	AG+GG	AG+AA	CT	CT+TT	CT+CC	CC	CC	CT+CC	GG	GG	GT+GG	AG	AG+AA	AG+GG	0.038549	0.00478177	-0.0375346	0.00558903	0.0218772	0.00394738	0.0123861	-0.000584279	-0.00549168	0.00454525	0.00599847	0.00255127	175.309	5.16655	0.020659	3.76475	2031	2208	2119.5	-177	177
S-68	Female	20	GG	GG	AG+GG	AT	AT+AA	AT+TT	AG	AG+GG	AG+AA	CT	CT+TT	CT+CC	CT	CT+TT	CT+CC	GG	GG	GT+GG	AG	AG+AA	AG+GG	0.0355277	-0.0280748	0.0476076	0.00263967	0.00400872	0.00395681	0.00406519	0.0144313	-0.0121381	-0.0175684	-0.00209124	0.00332162	170.996	5.14164	0.0279252	4.2333	1298	1059	1178.5	239	239
S-75	Female	56	GG	GG	AG+GG	AT	AT+AA	AT+TT	AG	AG+GG	AG+AA	CC	CC	CT+CC	CC	CC	CT+CC	GG	GG	GT+GG	GG	GG	AG+GG	-0.00334649	-0.028892	-0.024244	-0.00126509	-0.0158708	-0.00844665	-0.000307734	-0.0103758	0.00485593	-0.0108086	-0.0104225	-0.0037503	172.448	5.1501	0.0234831	4.46149	1988	2189	2088.5	-201	201
S-77	Female	16	GG	GG	AG+GG	AT	AT+AA	AT+TT	AG	AG+GG	AG+AA	CT	CT+TT	CT+CC	CT	CT+TT	CT+CC	GT	GT+TT	GT+GG	AG	AG+AA	AG+GG	0.0165622	-0.0352846	0.0132657	-0.00593433	-0.000161143	0.00840023	-0.0048711	0.000594285	0.00455414	0.000487132	0.0075739	0.00420289	158.202	5.06387	0.0136478	2.56495	1239	921.3	1080.15	317.7	317.7
S-78	Male	29	AG	AG+AA	AG+GG	TT	TT	AT+TT	AG	AG+GG	AG+AA	TT	CT+TT	TT	CC	CC	CT+CC	GG	GG	GT+GG	AA	AG+AA	AA	0.0166509	0.0401489	0.00315185	-0.00452648	-0.0104796	-0.0119674	-0.00820308	0.00923997	-0.0173081	-0.0060138	0.00568547	-0.0125283	189.236	5.243	0.028425	4.72203	2363	2128	2245.5	235	235
S-80	Female	40	AG	AG+AA	AG+GG	TT	TT	AT+TT	AG	AG+GG	AG+AA	CC	CC	CT+CC	CC	CC	CT+CC	GG	GG	GT+GG	GG	GG	AG+GG	-0.00406791	0.00549219	0.00816741	-0.00123881	-0.0261869	0.00333826	-0.00357881	-0.000922241	0.00169983	0.00554985	-0.00198082	-0.000533974	177.456	5.17873	0.010823	2.35653	1723	1561	1642	162	162
S-83	Male	15	GG	GG	AG+GG	TT	TT	AT+TT	AA	AA	AG+AA	CC	CC	CT+CC	CT	CT+TT	CT+CC	GG	GG	GT+GG	GG	GG	AG+GG	0.0212187	-0.0120505	-0.00652366	-0.00845502	-0.00577235	0.00696566	0.0322733	-0.0192188	-0.00215934	0.00107404	0.00043233	0.00314289	179.746	5.19154	0.0387019	4.01338	2237	2387	2312	-150	150
S-85	Male	40	GG	GG	AG+GG	TT	TT	AT+TT	GG	AG+GG	GG	CC	CC	CT+CC	TT	CT+TT	TT	GG	GG	GT+GG	GG	GG	AG+GG	0.00227975	0.0046242	0.00473938	-0.0196282	-0.0179254	-0.012974	-0.00297845	0.0015553	-0.00544629	-0.0136601	-0.00516799	-0.00154956	192.078	5.2579	0.0197717	3.2547	1403	1768	1585.5	-365	365
S-87	Male	51	GG	GG	AG+GG	AT	AT+AA	AT+TT	AG	AG+GG	AG+AA	CC	CC	CT+CC	CT	CT+TT	CT+CC	GG	GG	GT+GG	AG	AG+AA	AG+GG	0.0293632	0.0042685	-0.0269335	0.0128545	-0.00818095	-0.0183604	0.0088356	0.00449955	-0.0075287	-0.00308096	-0.00128318	-0.00713941	189.032	5.24192	0.0190508	3.5584	2033	1868	1950.5	165	165
S-88	Female	28	GG	GG	AG+GG	TT	TT	AT+TT	AG	AG+GG	AG+AA	CT	CT+TT	CT+CC	TT	CT+TT	TT	TT	GT+TT	TT	AG	AG+AA	AG+GG	0.014782	0.0294097	-0.00377659	-0.0220278	0.00971687	-0.0118832	-0.0146485	-0.00821888	0.000401591	0.00142912	0.00134163	0.0044151	169.935	5.13542	0.0195081	2.80351	1964	1798	1881	166	166
S-89	Female	31	AG	AG+AA	AG+GG	TT	TT	AT+TT	GG	AG+GG	GG	CC	CC	CT+CC	CT	CT+TT	CT+CC	GT	GT+TT	GT+GG	AG	AG+AA	AG+GG	0.0414815	0.0205085	-0.0243648	0.0113796	0.00425822	-0.00276215	-0.00677078	0.0147452	-0.00760637	0.00570424	-0.000211308	0.00984606	174.395	5.16132	0.0271169	4.62023	1271	870.4	1070.7	400.6	400.6
S-90	Female	15	GG	GG	AG+GG	AT	AT+AA	AT+TT	AG	AG+GG	AG+AA	CT	CT+TT	CT+CC	CT	CT+TT	CT+CC	GG	GG	GT+GG	GG	GG	AG+GG	-0.040719	-0.0096505	-0.0100532	-0.00561093	-0.00683482	-0.00182292	-0.00100976	-0.00359515	-0.00663854	-0.00684562	-0.00524759	0.00385059	174.938	5.16443	0.0184304	3.55301	2435	2226	2330.5	209	209
S-95	Male	66	GG	GG	AG+GG	AT	AT+AA	AT+TT	AG	AG+GG	AG+AA	CT	CT+TT	CT+CC	TT	CT+TT	TT	GT	GT+TT	GT+GG	GG	GG	AG+GG	0.034534	-0.00931378	-0.00786476	-0.0280887	0.00818854	-0.000232605	0.0141776	0.003014	-0.0123497	-0.00547056	0.000366811	0.0085564	194.899	5.27248	0.0230772	3.48676	1802	2050	1926	-248	248
S-96	Female	24	GG	GG	AG+GG	TT	TT	AT+TT	AG	AG+GG	AG+AA	CT	CT+TT	CT+CC	CC	CC	CT+CC	GG	GG	GT+GG	AA	AG+AA	AA	0.000352962	-0.0205584	0.00995312	-0.000978165	-0.0111674	-0.0207736	-0.00717143	-0.0111356	-0.00812201	0.00278391	-0.00442426	0.00162606	176.482	5.17322	0.0183594	3.4886	1626	1898	1762	-272	272
S-99	Male	23	AA	AG+AA	AA	TT	TT	AT+TT	GG	AG+GG	GG	CT	CT+TT	CT+CC	CT	CT+TT	CT+CC	GT	GT+TT	GT+GG	AG	AG+AA	AG+GG	-0.0458417	-0.0142343	0.00853702	0.00844776	0.00572793	0.000806853	-0.00706947	-0.00373261	-0.0110241	-0.0102521	0.00530665	-0.00638636	183.653	5.21305	0.0229783	4.4618	2868	3531	3199.5	-663	663
S-101	Female	43	GG	GG	AG+GG	AT	AT+AA	AT+TT	AG	AG+GG	AG+AA	CT	CT+TT	CT+CC	CT	CT+TT	CT+CC	GT	GT+TT	GT+GG	AG	AG+AA	AG+GG	-0.0221891	-0.0265835	-0.0018414	-0.0198365	-0.0224813	0.00586664	-0.0154794	0.00262959	0.0113383	0.0108937	-0.00335084	-0.00147655	176.861	5.17536	0.0250597	3.96823	2518	2140	2329	378	378
S-103	Female	49	AA	AG+AA	AA	TT	TT	AT+TT	AG	AG+GG	AG+AA	CT	CT+TT	CT+CC	CT	CT+TT	CT+CC	GG	GG	GT+GG	AG	AG+AA	AG+GG	-0.0289114	0.00942339	-0.00630409	-0.0139134	-0.0281012	0.0135261	-0.00620376	-0.00436849	0.0126999	-0.00477497	0.00647523	0.0139052	174.153	5.15993	0.0237685	3.91697	2412	2395	2403.5	17	17
S-106	Female	26	AG	AG+AA	AG+GG	TT	TT	AT+TT	AA	AA	AG+AA	TT	CT+TT	TT	CT	CT+TT	CT+CC	GG	GG	GT+GG	GG	GG	AG+GG	-0.0500759	-0.0461841	0.0191311	-0.00470407	-0.0143484	-0.0120055	0.0048357	0.00656283	-0.00299449	0.00248084	-0.00238367	-0.00490998	154.017	5.03706	0.0136373	2.36551	1625	1450	1537.5	175	175
S-109	Female	26	AG	AG+AA	AG+GG	AT	AT+AA	AT+TT	GG	AG+GG	GG	CC	CC	CT+CC	CC	CC	CT+CC	GG	GG	GT+GG	AG	AG+AA	AG+GG	0.04011	-0.0325675	0.0268386	0.00949713	0.00162759	-0.0212636	0.0188358	0.0274672	0.0131907	-0.00195685	-0.00204457	-0.0122628	163.262	5.09535	0.040779	5.52736	1555	1227	1391	328	328
S-110	Male	20	GG	GG	AG+GG	TT	TT	AT+TT	AG	AG+GG	AG+AA	CT	CT+TT	CT+CC	CT	CT+TT	CT+CC	GG	GG	GT+GG	AG	AG+AA	AG+GG	-0.0354883	0.0239628	-0.012431	0.00823359	-0.000575857	0.00902748	0.00636204	0.0238618	0.00339406	-0.00725654	6.23549e-05	0.00419692	173.456	5.15592	0.0297124	4.33833	1831	1586	1708.5	245	245
S-111	Female	46	GG	GG	AG+GG	TT	TT	AT+TT	AG	AG+GG	AG+AA	CC	CC	CT+CC	CT	CT+TT	CT+CC	GG	GG	GT+GG	GG	GG	AG+GG	-0.00189185	0.00234409	-0.0120909	-0.00958097	0.000525046	0.00882325	-0.00866091	-0.00929092	-0.00873642	-0.00322425	-0.00485336	-0.00314468	168.487	5.12686	0.0191783	3.27983	1795	1980	1887.5	-185	185
S-113	Male	52	GG	GG	AG+GG	TT	TT	AT+TT	AA	AA	AG+AA	CT	CT+TT	CT+CC	CT	CT+TT	CT+CC	GG	GG	GT+GG	GG	GG	AG+GG	-0.00290244	0.00243894	0.000632072	0.0118772	-0.0228508	-0.0104616	0.00146013	0.00773293	-0.000859978	-0.000277863	0.00586854	-0.00357872	196.489	5.28061	0.0153319	2.97023	2575	2551	2563	24	24
S-114	Female	45	GG	GG	AG+GG	AA	AT+AA	AA	AG	AG+GG	AG+AA	CC	CC	CT+CC	CT	CT+TT	CT+CC	GG	GG	GT+GG	AG	AG+AA	AG+GG	-0.0363865	-0.0224341	0.00403653	-0.0126371	0.00612522	0.0070152	-0.0015685	-0.0140149	0.0174136	-0.0046439	-0.00948822	0.00696375	163.572	5.09725	0.0283451	4.62266	1160	1924	1542	-764	764
S-115	Female	52	GG	GG	AG+GG	AT	AT+AA	AT+TT	AG	AG+GG	AG+AA	CT	CT+TT	CT+CC	CC	CC	CT+CC	GG	GG	GT+GG	GG	GG	AG+GG	0.0470415	0.0294326	-0.00286759	-0.0153866	0.00217663	-0.00913582	0.0235687	-0.00363045	0.00156319	0.00831362	0.00960965	-0.00458619	184.163	5.21582	0.0302128	4.42071	958.8	1194	1076.4	-235.2	235.2
S-119	Male	16	GG	GG	AG+GG	AT	AT+AA	AT+TT	AG	AG+GG	AG+AA	CC	CC	CT+CC	CT	CT+TT	CT+CC	GT	GT+TT	GT+GG	GG	GG	AG+GG	0.0319216	0.0206099	0.025672	-0.00644546	-0.005657	0.00651858	0.00576881	-0.00163913	0.00240109	-0.00611516	0.00248779	-0.000203659	177.338	5.17806	0.0109532	1.94631	1447	1209	1328	238	238
S-120	Female	15	GG	GG	AG+GG	AA	AT+AA	AA	GG	AG+GG	GG	CC	CC	CT+CC	CC	CC	CT+CC	GG	GG	GT+GG	AA	AG+AA	AA	-0.0238044	-0.0382019	0.0109184	-0.00477291	0.00150926	0.00576569	-0.00524154	-0.00848733	-0.012623	0.00590666	0.00647813	0.00121083	160.593	5.07888	0.0223009	3.80996	1278	1344	1311	-66	66
S-123	Male	21	GG	GG	AG+GG	AT	AT+AA	AT+TT	AA	AA	AG+AA	CC	CC	CT+CC	CT	CT+TT	CT+CC	GG	GG	GT+GG	AA	AG+AA	AA	0.0340868	-0.00908513	-0.00895159	-0.0303794	0.00356474	-0.00848138	0.0109041	0.00227542	-0.0137326	0.00125226	-0.00230038	0.00393658	195.978	5.278	0.0188752	2.658	1691	1948	1819.5	-257	257
S-124	Female	60	GG	GG	AG+GG	AT	AT+AA	AT+TT	GG	AG+GG	GG	CT	CT+TT	CT+CC	TT	CT+TT	TT	GT	GT+TT	GT+GG	GG	GG	AG+GG	0.0254721	0.0278505	-0.0115779	0.0182079	-0.0146179	-0.00544873	-0.00144856	-0.00178994	-0.000848262	0.00167734	-0.00639746	0.00490642	172.911	5.15277	0.0169417	4.14283	1483	1496	1489.5	-13	13
